# Supplementary material for: Perception of Gluten-Free Bread as Influenced by Information and Health and Taste Attitudes of Millennials
Source: Foods. 2022 Feb 9;11(4):491. doi: 10.3390/foods11040491 (PMC8871432; doi:10.3390/foods11040491)
Supplement: Supplementary file 1 [file foods-11-00491-s001.zip]

Archive with 1 entries (1 files):
- foods-1490096-supplementary.pdf
